# Supplementary material for: Exploring Consumer Behavior and Preferences in Welfare-Friendly Pork Breeding: A Multivariate Analysis
Source: Foods. 2023 Aug 10;12(16):3014. doi: 10.3390/foods12163014 (PMC10453549; doi:10.3390/foods12163014)
Supplement: Supplementary file 1 [file foods-12-03014-s001.zip]

Archive with 1 entries (1 files):
- foods-2496209-supplementary.pdf
